# Supplementary material for: Rapid Eye Movements in Sleep Furnish a Unique Probe into the Ontogenetic and Phylogenetic Development of the Visual Brain: Implications for Autism Research
Source: Brain Sci. 2025 May 26;15(6):574. doi: 10.3390/brainsci15060574 (PMC12190437; doi:10.3390/brainsci15060574)
Supplement: Supplementary file 1 [file brainsci-15-00574-s001.zip]

Archive with 2 entries (2 files):
- video-recording of REMs of a neonate during our fMRI study.mp4
- video-recording of REMs of an adult during our fMRI study.avi
